# Supplementary material for: Multi-omics analysis of a fatty liver model using human hepatocyte chimeric mice
Source: Sci Rep. 2024 Feb 9;14:3362. doi: 10.1038/s41598-024-53890-8 (PMC10858249; doi:10.1038/s41598-024-53890-8)
Supplement: Supplementary file 1 — Supplementary Tables. [file 41598_2024_53890_MOESM1_ESM.xlsx]

## Sheet: Supplementary Table 1
Suppl. Table 1. Differentially expressed genes with respect to GAN vs. CRF1 and GH+ vs GH-. The top 20 genes with FDR<0.05 for each contrast are shown.
Comparison	Gene	logFC	FDR
GAN diet; GH+/-	PKIB	5.19561	1.25249e-05
GAN diet; GH+/-	GLDN	4.92374	0.000690866
GAN diet; GH+/-	SLC5A12	4.56867	0.00696234
GAN diet; GH+/-	CYBRD1	3.89385	0.0223394
GAN diet; GH+/-	PCOLCE2	3.71338	0.00920187
GAN diet; GH+/-	IGSF1	3.52287	0.026335
GAN diet; GH+/-	PRICKLE2	3.38535	0.0139643
GAN diet; GH+/-	FERMT1	3.32411	0.0276294
GAN diet; GH+/-	HEY2	3.27025	0.0140625
GAN diet; GH+/-	BMF	3.07209	0.000348712
GAN diet; GH+/-	TTC9	2.91597	0.00707516
GAN diet; GH+/-	THSD7A	2.74683	0.00174729
GAN diet; GH+/-	EIF5A2	2.54087	0.00292723
GAN diet; GH+/-	SLC16A7	2.48452	0.0184624
GAN diet; GH+/-	SCD	2.25903	0.00571459
GAN diet; GH+/-	SYT12	2.22143	0.00920187
GAN diet; GH+/-	MDFIC	2.18871	0.00707516
GAN diet; GH+/-	LITAF	2.08204	5.77547e-06
GAN diet; GH+/-	ZNF704	2.07681	0.0140625
GAN diet; GH+/-	EGR1	2.05988	0.0268003
GH+; GAN vs normal diet	TH	63.6761	0.00420937
GH+; GAN vs normal diet	GOLGA8Q	54.0789	0.0404783
GH+; GAN vs normal diet	AGBL4	23.075	0.048596
GH+; GAN vs normal diet	SAA2	21.681	0.0460107
GH+; GAN vs normal diet	SQLE	15.6138	7.0071e-10
GH+; GAN vs normal diet	GSTA2	11.0888	2.80563e-05
GH+; GAN vs normal diet	CYP1A2	9.37276	7.70998e-05
GH+; GAN vs normal diet	CRP	8.45688	0.000437329
GH+; GAN vs normal diet	PCOLCE2	7.98105	1.34973e-08
GH+; GAN vs normal diet	CYP1A1	7.84462	6.41873e-09
GH+; GAN vs normal diet	HMGCS1	7.48255	3.16285e-07
GH+; GAN vs normal diet	RP11-320N7.2	7.44072	0.0116699
GH+; GAN vs normal diet	RP11-372E1.4	7.22572	9.17061e-05
GH+; GAN vs normal diet	KCNE1	7.06006	0.020805
GH+; GAN vs normal diet	CD4	6.7857	0.000237715
GH+; GAN vs normal diet	RPS17	6.29857	0.0280968
GH+; GAN vs normal diet	HSD17B7	5.99791	2.9944e-06
GH+; GAN vs normal diet	EMP1	5.73236	0.000181271
GH+; GAN vs normal diet	NUP62CL	5.51408	0.0105042
GH+; GAN vs normal diet	CNDP1	5.27114	0.000105295
GH-; GAN vs normal diet	ASCL1	61.9401	0.00076944
GH-; GAN vs normal diet	BNIPL	57.2901	0.0014855
GH-; GAN vs normal diet	CTC-537E7.1	42.0754	0.0203067
GH-; GAN vs normal diet	NCAM2	27.4388	1.84644e-05
GH-; GAN vs normal diet	MROH7-TTC4	16.3839	4.79391e-09
GH-; GAN vs normal diet	MROH7	15.9043	0.00304125
GH-; GAN vs normal diet	AF127577.8	15.7373	0.0023528
GH-; GAN vs normal diet	RP11-655M14.13	15.1779	0.000388857
GH-; GAN vs normal diet	CAMK4	14.0364	7.06144e-06
GH-; GAN vs normal diet	GSTA2	12.5319	4.93166e-06
GH-; GAN vs normal diet	SQLE	12.2588	7.49775e-09
GH-; GAN vs normal diet	AP000439.3	10.8723	0.000423432
GH-; GAN vs normal diet	IDO2	10.6108	7.06144e-06
GH-; GAN vs normal diet	CYP1A1	10.5918	3.97752e-12
GH-; GAN vs normal diet	LINC00890	9.88803	0.00529735
GH-; GAN vs normal diet	C9	9.87771	1.42784e-12
GH-; GAN vs normal diet	CYP1A2	9.22623	4.14623e-05
GH-; GAN vs normal diet	RP11-279F6.3	8.41178	0.000854778
GH-; GAN vs normal diet	HSD17B7	7.31708	4.06704e-08
GH-; GAN vs normal diet	LINC00671	7.23257	0.000467222
normal diet; GH+/-	UPK3BL	8.89504	0.0100272
normal diet; GH+/-	SLC5A12	6.6636	0.0048727
normal diet; GH+/-	NCAM2	6.03632	0.0100152
normal diet; GH+/-	HYDIN	5.36214	0.000267211
normal diet; GH+/-	NPW	5.1521	6.48817e-08
normal diet; GH+/-	RFTN2	4.04813	0.0330105
normal diet; GH+/-	HSPA1B	4.04456	0.00424375
normal diet; GH+/-	BMF	3.93352	1.83617e-05
normal diet; GH+/-	BLOC1S5-TXNDC5	3.88494	0.00638178
normal diet; GH+/-	CLRN1-AS1	3.74264	0.0250707
normal diet; GH+/-	ACHE	3.63905	4.21003e-08
normal diet; GH+/-	SCUBE1	3.45745	0.0152035
normal diet; GH+/-	SOX7_1	3.42106	0.0476435
normal diet; GH+/-	RP11-203J24.8	3.34694	0.00137115
normal diet; GH+/-	AQP7P3	3.32988	0.0048727
normal diet; GH+/-	GABRE	3.22493	0.00173538
normal diet; GH+/-	NFASC	3.02514	0.02948
normal diet; GH+/-	GCK	2.98074	0.00675294
normal diet; GH+/-	HSPA1A	2.83064	0.0020879
normal diet; GH+/-	KCTD15	2.82698	0.00126535

## Sheet: Supplementary Table 2
Suppl. Table 2. Differentially represented proteins with respect to GAN vs. CRF1 and GH+ vs GH-. The top 20 proteins with FDR<0.05 for each contrast are shown.
Comparison	Uniprot	Protein name	Gene	logFC	FDR
GAN diet; GH+/-	P02748	Complement component C9	C9	2.97613	0.0929168
GAN diet; GH+/-	P07357	Complement component C8 alpha chain	C8A	1.8171	0.0929168
GH+; GAN vs normal diet	Q5U3C3	Transmembrane protein 164	TMEM164	11.8022	0.0557755
GH+; GAN vs normal diet	P05121	Plasminogen activator inhibitor 1	SERPINE1	10.5144	0.0807046
GH+; GAN vs normal diet	P04049	RAF proto-oncogene serine/threonine-protein kinase	RAF1	4.25642	0.041682
GH+; GAN vs normal diet	P18065	Insulin-like growth factor-binding protein 2	IGFBP2	3.11593	0.0580159
GH+; GAN vs normal diet	Q99541	Perilipin-2	PLIN2	2.72306	0.0404415
GH+; GAN vs normal diet	Q9H190	Syntenin-2	SDCBP2	2.52297	0.0480834
GH+; GAN vs normal diet	Q9NZN3	EH domain-containing protein 3	EHD3	2.48125	0.0580159
GH+; GAN vs normal diet	P30838	Aldehyde dehydrogenase, dimeric NADP-preferring	ALDH3A1	2.37616	0.0276054
GH+; GAN vs normal diet	Q13642	Four and a half LIM domains protein 1	FHL1	2.35923	0.0360962
GH+; GAN vs normal diet	O15460	Prolyl 4-hydroxylase subunit alpha-2	P4HA2	2.28519	0.0127686
GH+; GAN vs normal diet	P24462	Cytochrome P450 3A7	CYP3A7	2.28066	0.0250254
GH+; GAN vs normal diet	Q9BYN0	Sulfiredoxin-1	SRXN1	-2.19985	0.0308495
GH+; GAN vs normal diet	Q16850	Lanosterol 14-alpha demethylase	CYP51A1	-2.23923	0.0278606
GH+; GAN vs normal diet	Q5BJF2	Sigma intracellular receptor 2	TMEM97	-2.25706	0.0308495
GH+; GAN vs normal diet	P14324	Farnesyl pyrophosphate synthase	FDPS	-2.42861	0.0248632
GH+; GAN vs normal diet	P50226	Sulfotransferase 1A2	SULT1A2	-2.69247	0.0226677
GH+; GAN vs normal diet	Q9Y6G1	Transmembrane protein 14A	TMEM14A	-2.85044	0.0156145
GH+; GAN vs normal diet	Q14749	Glycine N-methyltransferase	GNMT	-3.22681	0.0360962
GH+; GAN vs normal diet	P05177	Cytochrome P450 1A2	CYP1A2	-3.66283	0.0156145
GH+; GAN vs normal diet	Q9BW72	HIG1 domain family member 2A, mitochondrial	HIGD2A	-21.2929	0.0209507
GH-; GAN vs normal diet	Q9H8G2	Caspase activity and apoptosis inhibitor 1	CAAP1	3.51238	0.0765834
GH-; GAN vs normal diet	Q9Y5S8	NADPH oxidase 1	NOX1	3.14949	0.0434705
GH-; GAN vs normal diet	P49770	Translation initiation factor eIF-2B subunit beta	EIF2B2	2.94225	0.0404485
GH-; GAN vs normal diet	Q14192	Four and a half LIM domains protein 2	FHL2	2.69791	0.06481
GH-; GAN vs normal diet	P05121	Plasminogen activator inhibitor 1	SERPINE1	2.65749	0.065107
GH-; GAN vs normal diet	Q13642	Four and a half LIM domains protein 1	FHL1	2.54854	0.0655111
GH-; GAN vs normal diet	Q9H190	Syntenin-2	SDCBP2	2.50678	0.0474573
GH-; GAN vs normal diet	P18405	3-oxo-5-alpha-steroid 4-dehydrogenase 1	SRD5A1	-2.50619	0.0742833
GH-; GAN vs normal diet	P05114	Non-histone chromosomal protein HMG-14	HMGN1	-2.51077	0.0708162
GH-; GAN vs normal diet	Q16850	Lanosterol 14-alpha demethylase	CYP51A1	-2.65893	0.025273
GH-; GAN vs normal diet	P14324	Farnesyl pyrophosphate synthase	FDPS	-2.66545	0.0310746
GH-; GAN vs normal diet	P37268	Squalene synthase	FDFT1	-2.73929	0.0278387
GH-; GAN vs normal diet	Q92748	Thyroid hormone-inducible hepatic protein	THRSP	-2.76568	0.0323959
GH-; GAN vs normal diet	Q01581	Hydroxymethylglutaryl-CoA synthase, cytoplasmic	HMGCS1	-2.84595	0.0189024
GH-; GAN vs normal diet	P04035	3-hydroxy-3-methylglutaryl-coenzyme A reductase	HMGCR	-3.00111	0.0310746
GH-; GAN vs normal diet	Q14749	Glycine N-methyltransferase	GNMT	-3.07932	0.0788495
GH-; GAN vs normal diet	P05177	Cytochrome P450 1A2	CYP1A2	-3.226	0.0608611
GH-; GAN vs normal diet	Q14534	Squalene monooxygenase	SQLE	-3.24531	0.0310746
GH-; GAN vs normal diet	P81172	Hepcidin	HAMP	-3.7481	0.0312467
GH-; GAN vs normal diet	Q9BZW4	Transmembrane 6 superfamily member 2	TM6SF2	-4.08591	0.0750709
normal diet; GH+/-	P02748	Complement component C9	C9	2.72795	0.0638931
normal diet; GH+/-	O15382	Branched-chain-amino-acid aminotransferase, mitochondrial	BCAT2	2.69518	0.0659505
normal diet; GH+/-	P35858	Insulin-like growth factor-binding protein complex acid labile subunit	IGFALS	2.46774	0.0464763
normal diet; GH+/-	Q9H939	Proline-serine-threonine phosphatase-interacting protein 2	PSTPIP2	1.94645	0.0868581
normal diet; GH+/-	Q00839	Heterogeneous nuclear ribonucleoprotein U	HNRNPU	1.65638	0.0755359
normal diet; GH+/-	P30837	Aldehyde dehydrogenase X, mitochondrial	ALDH1B1	1.56406	0.00106306
normal diet; GH+/-	Q92781	Retinol dehydrogenase 5	RDH5	-1.5237	0.04912
normal diet; GH+/-	Q01740	Dimethylaniline monooxygenase [N-oxide-forming] 1	FMO1	-1.53502	0.0755359
normal diet; GH+/-	P20020	Plasma membrane calcium-transporting ATPase 1	ATP2B1	-2.16016	0.0934715
normal diet; GH+/-	P35557	Hexokinase-4	GCK	-2.23569	0.0755359

## Sheet: Supplementary Table 3
Suppl. Table 3. Differentially represented metabolites with respect to GAN vs. CRF1 and GH+ vs GH-. The top 20 metabolites with FDR<0.05 for each contrast are shown.
Contrast	Name	Category	Ratio	P-value
GAN diet; GH+/-	Ethylmalonic acid	Unclassified	6.22	5.7e-06
GAN diet; GH+/-	Homocitrulline	Lysine metabolism	4.36	0.007
GAN diet; GH+/-	L-Kynurenine	Tryptophan metabolism	3.67	0.00066
GAN diet; GH+/-	Thiamine	Cofactors and Vitamins	3.07	0.0045
GAN diet; GH+/-	Hypotaurine	Taurine and hypotaurine metabolism	2.97	0.02
GAN diet; GH+/-	Succinate semialdehyde	Nicotinate and Ncotinamide metabolism	2.9	0.0035
GAN diet; GH+/-	Anthranilate	Tryptophan metabolism	2.7	0.00072
GAN diet; GH+/-	L-Lysine	Amino acid	2.67	0.0011
GAN diet; GH+/-	Acetylcholine	Lipid(Glycerolphospholipid Metabolism)	2.54	0.033
GAN diet; GH+/-	Hypoxanthine	Purine metabolism	2.38	0.0038
GAN diet; GH+/-	L-Methionine	Amino acid	2.38	0.0033
GAN diet; GH+/-	L-Tyrosine	Amino acid	2.34	0.00026
GAN diet; GH+/-	S-Adenosyl-L-homocysteine	Cystein metabolism	2.31	0.017
GAN diet; GH+/-	Uracil	Pyrimidine metabolism	2.25	0.0014
GAN diet; GH+/-	Ribitol	Sugar	2.21	0.0014
GAN diet; GH+/-	N-Acetyl-DL-valine	Valine, leucine and isoleucine metabolism	2.17	0.00048
GAN diet; GH+/-	Glycylglutamate	Dipeptide	2.16	0.0085
GAN diet; GH+/-	Ricinoleic acid(18:1-OH)	Fatty Acid	2.14	0.031
GAN diet; GH+/-	γ-Glu-leu	Dipeptide	2.13	0.04
GAN diet; GH+/-	2-Hydroxyisobutyric acid	Unclassified	2.1	0.0058
GAN diet; GH+/-	Isoglutamine	Amino acid metabolism	2.07	0.0021
GAN diet; GH+/-	L-Threonine	Amino acid	2.06	0.0066
GH+; GAN vs normal diet	PC(40:6)	Phosphatidylcholine	13.96	0.0041
GH+; GAN vs normal diet	PC(40:5)	Phosphatidylcholine	4.15	0.015
GH+; GAN vs normal diet	PC(40:4)	Phosphatidylcholine	2.41	0.00023
GH+; GAN vs normal diet	PC(38:4)	Phosphatidylcholine	2.37	0.0019
GH+; GAN vs normal diet	PC(38:3)	Phosphatidylcholine	2.06	0.0041
GH-; GAN vs normal diet	TG(56:4)	Triacylglycerol	6.92	0.0044
GH-; GAN vs normal diet	Glycyl-L-proline	Dipeptide	5.47	0.023
GH-; GAN vs normal diet	TG(52:1)	Unclassified	3.1	0.038
GH-; GAN vs normal diet	5'-CMP	Pyrimidine metabolism	3.02	0.0043
GH-; GAN vs normal diet	PE(40:5)	Phosphatidylethanolamine	2.89	0.028
GH-; GAN vs normal diet	TG(51:1)	Triacylglycerol	2.72	0.018
GH-; GAN vs normal diet	TG(44:1)	Triacylglycerol	2.68	0.0048
GH-; GAN vs normal diet	beta-D-Fructose 1,6-bisphosphate	Glycolysis	2.58	0.015
GH-; GAN vs normal diet	L-Palmitoylcarnitine	Acyl carnitine	2.56	0.009
GH-; GAN vs normal diet	3-Hydroxy-L-proline	Arginin, Proline metabolism	2.54	0.0085
GH-; GAN vs normal diet	DG(36:2)	Diacylglycerol	2.52	0.014
GH-; GAN vs normal diet	Adrenate (22:4n6)	Fatty Acid	2.41	0.043
GH-; GAN vs normal diet	α-Muricholic acid	Bile acid	2.33	0.028
GH-; GAN vs normal diet	Isocitric acid	Citrate cycle (TCA cycle)	2.21	0.006
GH-; GAN vs normal diet	caproate(6:0)	Fatty Acid	2.12	0.019
GH-; GAN vs normal diet	UDP (Uridine 5'-diphosphate)	Pyrimidine metabolism	2.12	0.0023
GH-; GAN vs normal diet	Mercaptopyruvate	Cystein metabolism	2.07	0.012
GH-; GAN vs normal diet	DG(36:4)	Diacylglycerol	2.05	0.032
GH-; GAN vs normal diet	cis-Aconitic acid	Citrate cycle (TCA cycle)	2.05	0.032
normal diet; GH+/-	1-Methylnicotinamide	Nicotinate and Ncotinamide metabolism	5.49	0.031
normal diet; GH+/-	caproate(6:0)	Fatty Acid	2.36	0.022
